# Supplementary material for: Associations between physical fitness, body composition, and heart rate variability during exercise in older people: exploring mediating factors
Source: PeerJ. 2024 Sep 26;12:e18061. doi: 10.7717/peerj.18061 (PMC11439397; doi:10.7717/peerj.18061)
Supplement: Data S1 [file peerj-12-18061-s002.csv]

sd_sex	sd_age	cm_hypertension	cm_diabetes	cc_body_weight	cc_height	cc_bmi	cc_bmi_category	cc_muscle_mass_total	cc_fat_mass_total_percentage	cc_bone_mass_percentage	cc_body_water_percentage	hrv_mean_rr_peri	hrv_rmssd_peri	hrv_pns_peri	hrv_mean_hr_peri	hrv_stress_peri	hrv_sns_peri	hrv_sdnn_peri	hrv_mean_rr_post	hrv_rmssd_post	hrv_pns_post	hrv_mean_hr_post	hrv_stress_post	hrv_sns_post	hrv_sdnn_post	sppb_total	tm_steps
Female	75	Yes	Yes	70.2	160	27.42	Overweight	42.8	35.8	2.3	47.7	619	17.7	-2.08	97	20	3.74	21.6	753	22.7	-1.34	80	14.5	1.75	31.1	8	43
Female	66	No	No	54.9	149	24.73	Normal	36.8	26.5	2	54.6	625	6.9	-2.26	96	44.1	7.42	6.6	821	19.8	-1.14	73	13.2	1.14	30.2	12	79
Male	77	Yes	No	81.8	170	28.3	Overweight	60.7	21.9	3.2	57.7	581	4.5	-2.47	103	38.8	7.32	8	766	8.6	-1.62	78	30.8	4.16	10.3	11	90
Female	77	No	Yes	85.4	160	33.36	Obese	40.6	49.9	2.2	38.8	696	10.2	-1.87	86	34.2	5.19	11.2	827	19.2	-1.02	73	20.3	2.11	20.4	6	42
Female	73	No	No	69.4	151	30.44	Obese	39.8	39.7	2.1	43.5	626	18.4	-1.96	96	19.7	3.55	18.4	871	15.6	-0.98	69	18.8	1.71	20.2	10	108
Female	65	No	No	58.2	149	26.22	Overweight	38.4	30.4	2.1	52.6	561	7.6	-2.75	107	31.1	6.36	11.8	1145	30.2	0.8	52	15.3	-0.05	25.3	12	92
Female	72	No	No	86.3	120	59.93	Obese	35.3	56.9	2.9	36	580	5.7	-2.65	103	35	6.66	7.8	691	10.4	-1.95	87	26.6	4.09	13.8	12	102
Female	71	No	No	89	154	37.53	Obese	46.2	43.4	2.5	41.6	724	17.1	-1.49	83	19.7	2.62	15.6	892	29.4	-0.31	67	17.8	1.24	22.6	7	36
Female	73	Yes	No	60.1	150	26.71	Overweight	38.5	32.6	2.1	50.7	710	9.2	-1.82	85	36.5	5.41	9.7	1031	12.1	-0.37	58	21.9	1.52	16.1	12	73
Female	67	Yes	No	79.1	164	29.41	Overweight	45.3	39.7	2.4	46.9	615	17.1	-1.9	98	21.9	3.86	12.2	828	29.2	-0.67	72	16	1.37	25.6	12	102
Female	79	No	No	80.1	169	28.05	Overweight	43.7	42.5	2.3	43.6	480	15.8	-3.12	125	18.3	5.9	33.5	840	48.3	-0.35	71	6.5	0.07		10	86
Female	73	Yes	No	74.1	152	32.07	Obese	39.5	43.8	2.1	42.4	785	13.7	-1.5	76	17	1.99	24.3	773	12.8	-1.53	78	22.5	2.88	18.7	12	82
Female	76	Yes	No	84	165	30.85	Obese	46.2	26.6	2.2	48.5	560	5.4	-2.78	107	38.6	7.57	7.2	761	9.5	-1.71	79	22.5	2.99	15.6	11	73
Female	76	Yes	No	70.1	145	33.34	Obese	35.7	46.3	1.9	40.9	617	17.5	-2.2	97	13.9	2.89	33	693	21.3	-1.69	87	13	1.99	33.1	12	60
Male	72	Yes	No	75.9	156	31.19	Obese	52.7	26.9	2.8	55	560	4.7	-2.89	107	31	6.41	10.2	735	11.2	-1.79	82	21.3	2.99	19.3	7	68
Male	72	No	No		170			65.8	28.8	3.4	57.6	714	9.9	-1.71	84	30.7	4.4	8.8	906	15.4	-0.66	66	25.8	2.45	12.8	9	82
Female	78	No	No	72.6	162	27.66	Overweight	40.1	37.9	2.1	42	495	5.9	-3.27	121	29.6	7.46	10.5	805	15.9	-1.27	75	19.1	2.1	20.2	11	111
Female	64	No	No	59.7	150	26.53	Overweight	36.6	35.4	2	48.3	495	8.6	-3.14	121	25.8	6.76	11.4	790	40.7	-0.73	76	7	0.38		12	133
Female	79	Yes	No	57	147	26.38	Overweight	32.9	39.2	1.8	42.8	773	12	-1.59	78	23.2	3.02	19.8	995	24.5	0	60	18.8	0.98	19.5	12	73
Female	69	No	No	72.8	160	28.44	Overweight	44.1	36.3	2.4	46.3	845	13.7	-1	71	32.2	3.77	11.8	968	9.8	-0.62	62	28.1	2.63	9.8	10	74
Female	66	No	No	60.9	160	23.79	Normal	39.6	31.6	2.1	49.9	567	7	-2.73	106	31	6.26	10.8	808	26.9	-0.75	74	19.2	1.9	20.3	11	76
Female	70	Yes	No	68.1	168	24.13	Normal	44.4	31.3	2.4	49.7	630	2.3	-2.53	95	55.5	9.33	4	708	4.1	-2.08	85	39.1	5.96	6.5	10	70
Female	70	No	No	64.2	155	26.72	Overweight	38.3	37.1	2.1	46.4	628	10.2	-2.24	96	26.8	4.72	12.7	825	17.8	-1.1	73	15.5	1.41	21	8	35
Female	70	No	No	88.3	161	34.07	Obese	41.8	50.2	2.2	36.5	648	6.2	-2.36	93	28.6	4.9	11.9	834	20.7	-1.03	72	14.4	1.24	28.7	11	71
Female	74	No	No	70.3	150	31.24	Obese	39.4	41	2.1	42.6	778	13.2	-1.5	77	21.4	2.68	19.3	892	24.6	-0.58	67	13.1	0.66	26.1	6	19
Male	76	Yes	No	84	170	29.07	Overweight	60.6	24.2	3.2	57	659	5.1	-2.3	91	35	5.75	8.3	879	11.5	-0.95	68	27.6	2.93	11	10	93
Female	69	No	No	88.1	154	37.15	Obese	45	46.2	2.4	42.3	624	8.2	-2.26	96	36.8	6.3	8.4	692	11.8	-1.88	87	25.8	3.94	14.5	8	50
Female	67	Yes	No	86.4	151	37.89	Obese	45.7	44.3	2.4	63.9	661	10.7	-2.17	91	22.1	3.74	20.2	1031	24.6	0.02	58	13.7	0.19	27.4	11	66
Female	79	Yes	No	68.4	150	30.4	Obese	37.4	42.5	2	43.2	612	14.5	-2.34	98	14.8	3.11	31.2	709	16	-1.82	85	11.6	1.7	32.9	11	75
Female	75	Yes	No	49.5	148	22.6	Normal	34.5	26.5	1.9	55	623	2.6	-2.49	96	65.1	10.87	3.4	715	11.3	-1.72	84	31.8	4.62	11.2	12	76
Female	66	No	No	90.6	150	40.27	Obese	45.8	46.8	2.4	39.2	730	13.3	-1.67	82	22.5	3.13	16.5	982	25.1	-0.13	61	16	0.68	24.4	9	57
Male	69	Yes	Yes	81.5	170	28.2	Overweight	62.2	19.7	3.3	60.4	623	8.2	-2.21	96	37.4	6.35	7.4	688	12.3	-1.87	87	26.6	4.08	14.1	12	70
Female	71	No	No	61.3	145	29.16	Overweight	36.5	37.4	2	47.3	550	7.3	-2.88	109	25	5.61	16.1	800	17.7	-1.21	75	17.5	1.86	20.6	12	75
Female	86	No	No	81.7	168	28.95	Overweight	46.7	39.8	2.5	44.5	618	10.5	-2.13	97	36.4	6.2	8.3	627	11.3	-2.05	96	35.8	5.99	8.8	7	29
Female	62	No	No	83.6	145	39.76	Obese	38.9	50.9	2.1	38.4	635	4.2	-2.51	95	32	5.61	10.1	819	8.6	-1.49	73	24.7	2.98	15.5	9	100
Female	67	No	No	61.8	155	25.72	Overweight	40.5	30.9	2.2	51.9	574	11.2	-2.59	105	23.6	4.97	19.6	739	23.9	-1.26	81	19.8	2.56	23.2	12	76
Female	77	No	No	83.2	156	34.19	Obese	39.7	49.8	2.1	38.3															6	37
Male	61	Yes	No		158																					12	98
Male	76	No	No	61.9	161	23.88	Normal	49.9	15.1	2.7	63.4	570	10.8	-2.5	105	30.1	5.96	11.2	827	14.2	-1.28	73	17.4	1.78	23.4	12	76
Female	68	Yes	No	96.8	150	43.02	Obese	45.1	50.9	2.4	36.3	673	12.8	-1.97	89	26.7	4.27	17.3	859	21.9	-0.71	70	20.4	1.86	18.7	9	55
Female	74	Yes	No	61.5	157	24.95	Overweight	39	33.1	2.1	49.1	518	6.9	-3.08	116	30	7	12.6	653	8.9	-2.28	92	17.2	3.07	19.3	10	52
Female	82	Yes	Yes	49.5	140	25.26	Overweight	32.8	30.2	1.8	50.7	893	18	-0.48	67	29.9	2.98	11.3	1012	16.5	0.27	59	19.4	1.14	18	9	56
Male	74	Yes	No	81.2	165	29.83	Overweight	51.5	33.2	2.7	47.9	822	8.8	-1.42	73	22.3	2.55	13.1	1119	20	0.4	54	20.3	0.81	16.8	11	101
Male	72	No	No	91.4	169	32	Obese	67.8	22	3.5	60.3	748	8.2	-1.55	80	39.8	5.51	6.5	885	10	-1.07	68	25.1	2.62	13	10	61
Female	71	No	No	70.9	160	27.7	Overweight	30.9	20.3	1.7	57.4	713	9.9	-1.82	84	24.1	3.49	11.9	919	16.8	-0.67	65	20	1.59	17.9	12	103
Female	69	No	No	74	163	27.85	Overweight	43.7	37.8	2.3	45.7	626	10.1	-1.98	96	45.9	7.49	6.5	676	5.1	-2.1	89	43.9	6.88	5.5	12	70
Female	65	No	No	59.5	154	25.09	Overweight	38.9	31.1	2.1	51.3	689	6.6	-2.15	87	29.8	4.7	12.6	776	15	-1.52	77	16.6	1.99	27.5	12	52
Female	69	Yes	No	63.3	153	27.04	Overweight	39.4	33.6	2.1	52															12	103
Female	70	Yes	Yes	74.5	153	31.83	Obese	39.6	38.5	2.3	42.5	684	9.2	-1.99	88	31	4.82	11	887	20.9	-0.74	68	14.6	0.95	25.1	10	80
Female	72	Yes	No	60	150	26.67	Overweight	36.7	36.7	2	47.3	580	4.2	-2.76	103	35.5	6.81	7.9	855	24	-0.72	70	17.5	1.48	22.8	12	107
Male	71	No	No	94.7	175	30.92	Obese	56.8	36.8	3	48.3	583	5	-2.63	103	44.9	8.19	6.2	692	7.6	-2.08	87	24.5	3.81	12.4	11	66
Female	69	No	No	80.9	149	36.44	Obese	42.6	44.5	2.3	43.4	605	6.8	-2.47	99	39	6.95	8.8	736	9.2	-1.84	82	23.3	3.29	16	10	73
Female	71	No	No	62.4	145	29.68	Overweight	34.3	42	1.9	43.5	515	4.3	-3.15	117	42	9.1	6.7	646	5.8	-2.35	93	26.5	4.55	9.7	12	91
Female	67	Yes	No	108.1	150	48.04	Obese	51.1	50.2	2.7	37.1	589	5.3	-2.58	102	37	6.82	6.3	811	13.9	-1.25	74	22.5	2.55	15.4	12	51
Female	75	No	No	54.5	149	24.55	Normal	33.8	34.6	1.8	47.9															12	96
Female	67	No	No	65	157	26.37	Overweight	42.2	31.6	2.3	51.3	492	5.5	-3.28	122	39.8	9.27	7.8	829	23.3	-0.96	72	14.6	1.27	29.3	12	75
Female	74	Yes	No	92.5	150	41.11	Obese	45.2	48.8	2.4	37.8	666	8.2	-2.14	90	29	4.7	11.3	795	18.3	-1.18	75	20	2.24	18.9	10	76
Female	81	No	No	82	164	30.49	Obese	40.2	24.6	2.1	42.3	544	5.9	-2.87	110	40.9	8.24	8.1	815	26.9	-0.73	74	20	2	20.8	6	90
Female	60	No	No	70.8	154	29.85	Overweight	39.4	41.4	2.1	42.7	675	5.1	-2.06	89	53	8.27	5	779	10.9	-1.31	77	34.2	4.4	8.2	6	70
Female	64	No	No	75.1	149	33.83	Obese	42.2	46.7	2.3	46.2	674	10	-2.03	89	24.5	3.9	12.9	784	12.6	-1.43	76	25.3	3.18	15.2	12	50
Female	66	No	No	85.2	158	34.13	Obese	43.7	46.1	2.3	39.6	587	7.7	-2.58	102	36	6.75	11.7	687	13.8	-1.89	87	22.2	3.45	19.9	8	64
Female	69	No	No	60.5	144	29.18	Overweight	36.6	36.8	2	47.7															12	102
Female	71	No	No	53.4	148	24.38	Normal	49	35.1	2.6	47.6	665	7.7	-2.17	90	26.4	4.33	11.2	846	20.5	-0.89	71	17.2	1.51	21.2	8	60
Female	67	No	Yes	67.4	148	30.77	Obese	39.1	38.9	2.1	44.2	767	10.6	-1.52	78	26.9	3.5	11.7	925	25.9	-0.38	65	14.1	0.64	25.6	2	71
Female	76	No	No	65	148	29.67	Overweight	39.3	39.4	2.1	46.6	578	7.5	-2.59	104	34.3	6.57	9.3	879	24.5	-0.61	68	18.1	1.45	23.9	12	70
Female	63	Yes	No	70.2	147	32.49	Obese	47.8	43.2	2	41.2	612	7.4	-2.36	98	28	5.05	8.4	813	21.2	-1.95	74	15.3	1.48	27.4	11	110
Female	65	Yes	No	84.1	161	32.44	Obese	45.2	43.4	2.4	42															12	92
Female	65	No	No	63.9	156	26.26	Overweight	41.6	31.5	2.2	51.5	600	4.8	-2.5	100	43	7.58	5.1	814	16.5	-1.29	74	13.8	1.31	28.5	12	106
Female	85	Yes	No	67.6	155	28.14	Overweight	41	36.1	2.2	48.1	630	7	-2.25	95	45.5	7.58	6.9	750	7.3	-1.7	80	35.6	4.99	8.2	12	69
Male	72	Yes	Yes	111.4	174	36.79	Obese	70.1	33.8	3.6	49.8	479	3.4	-3.43	125	58.9	12.97	4.2	540	5.7	-2.83	111	49.2	9.62	5.7	12	76
Male	83	No	No	77.4	168	27.42	Overweight	56.3	23.4	3	58	683	6.1	-2.15	88	34.4	5.43	9.7	905	17.5	-0.53	66	22.7	1.9	12.5	10	78
Male	65	No	No		165							745	9.4	-1.7	80	21.6	2.88	11.9	1028	23	0	58	16.7	0.62	23.2	7
Female	79	Yes	No	101.8	148	46.48	Obese	45.3	53.1	2.4	34.6	776	22.5	-1.03	77	23	2.71	17.6	960	17.8	-0.45	62	18.4	1.15	18.2	5	58
Female	65	No	Yes	75.3	157	30.55	Obese	40	44.1	2.1	40.7	468	3.7	-3.53	128	50.6	11.87	4.7	577	5.8	-2.72	104	30.4	6.02	10	12	64
Female	73	No	No	77.5	155	32.26	Obese	41.1	44.2	2.2	40.6	691	6.7	-2.03	87	37.1	5.72	8.3	929	20.9	-0.41	65	21	1.6	17.3	11	60
Female	82	Yes	Yes	67.5	160	26.37	Overweight	40.8	36.3	2.2	47.1	691	6.7	-2.03	87	37.1	5.72	8.3	929	20.9	-0.41	65	21	1.6	17.3	11	60
Female	70	No	No	66	158	26.44	Overweight	47	24.9	2.5	54.8	428	2.1	-3.97	140	56.2	14.37	2.1	543	6.6	-2.87	110	35.6	7.39	9.6	12	108
Female	67	Yes	Yes	85.5	147	39.57	Obese	44.8	64.8	2.4	43.2	749	11.1	-1.62	80	22.6	2.98	13.6	1057	23.8	0.12	57	13.4	0.05	26.3	7	45
Male	66	No	Yes	93.5	178	29.51	Overweight	63.8	28.3	3.3	53.7	904	13.3	-0.92	66	17.6	1.39	19.1	904	13.3	-0.92	66	17.6	1.39	19.1	10	71
Female	78	Yes	No	77.5	156	31.85	Obese	46.4	36.9	2.5	48.6	697	3.9	-1.97	86	61.5	9.37	3.5	847	10.6	-1.19	71	22	2.29	12.2	12	104
Female	74	No	Yes	81.1	158	32.49	Obese	44	45.9	2.4	43.6	641	7	-2.15	94	43.6	7.11	6.1	799	9	-1.51	75	23.9	2.92	13	8	56
